# Supplementary material for: A transgenic male-only strain of the New World screwworm for an improved control program using the sterile insect technique
Source: BMC Biol. 2016 Aug 30;14(1):72. doi: 10.1186/s12915-016-0296-8 (PMC5004303; doi:10.1186/s12915-016-0296-8)
Supplement: Additional file 1: — Female lethality data for C. hominivorax FL11 and FL12 homozygous lines. (XLSX 38 kb) [file 12915_2016_296_MOESM1_ESM.xlsx]

## Sheet: Sheet1
	Additional file 1.
	HOMOZYGOUS TRANSGENIC LINES
	ConstructConstructB3:L133	Line	TET	Bottle #	# pupae	# male	# female	% female	Average	StDev	% eclosion
	FL12	26	NO	1	69	40	0	0	0	0	69
				2	49	16	0	0
				3	105	66	0	0
				4	349	136	0	0
				5	137	112	0	0
				6	687	513	0	0
				7	321	292	0	0
			YES	1	344	159	112	41.3	47.39	5.98551	87
				2	480	128	179	58.3
				3	190	75	69	47.9
				4	461	192	213	52.5
				5	276	133	112	45.7
				6	1243	662	581	46.7
				7	475	236	153	39.33
		30	NO	1	107	41	0	0	0		48
				2	30	22	0	0
				3	676	315	0	0
				4	1290	565	0	0
				5	30	22	0	0
				6	575	318	0	0
			YES	1	156	55	67	54.9	52.5	3.63639	84
				2	134	56	66	54
				3	721	193	246	56
				4	1297	571	584	50.5
				5	994	408	486	54.3
				6	805	397	329	45.3
		31	NO	1	426	200	0	0	0		50
				2	542	294	0	0
				3	764	328	0	0
				4	80	44	0	0
			YES	1	431	160	182	53.2	49.525	2.25984	87
				2	508	245	240	49.4
				3	944	439	394	47.2
				4	257	107	100	48.3
		33	NO	1	1121	563	0	0	0		50
				2	163	99	0	0
				3	969	484	0	0
				4	1081	521	0	0
			YES	1	1302	606	574	48.6	50.525	2.23537	87
				2	760	259	308	54.3
				3	513	210	210	50
				4	1343	626	607	49.2
		33A	NO	1	3	1	0	0	0	0	44
				2	337	184	0	0
				3	394	252	0	0
				4	1121	550	0	0
				5	957	346	0	0
				6	560	160	0	0
			YES	1	438	172	208	54.7	50.9233	2.24308	85
				2	323	127	140	52.4
				3	866	293	294	49.9
				4	890	388	395	50.44
				5	833	386	397	50.7
				6	1040	490	443	47.4
		56	NO	1	90	30	0	0	0		68
				2	262	175	0	0
				3	448	267	0	0
				4	787	504	0	0
				5	413	388	0	0
			YES	1	100	46	50	52	50.5	2.555	83
				2	408	133	150	53
				3	432	177	165	48.2
				4	947	465	408	46.7
				5	903	337	375	52.6
	FL11	2B	NO	1	526	231	0	0	0	0	44
				2	413	201	0	0
				3	425	135	0	0
				4	1075	510	0	0
			YES	1	443	207	206	49.8	49.325	1.45495	70
				2	324	135	141	51
				3	419	203	199	49.5
				4	1390	384	341	47
		15	NO	1	103	43	0	0	0	0	68.2
				2	910	435	0	0
				3	224	173	0	0
				4	620	517	0	0
			YES	1	189	50	67	57.2	57.875	7.63131	85
				2	896	418	384	47.8
				3	222	80	107	57.2
				4	251	68	154	69.3
		18	NO	1	969	420	0	0	6.8	6.63212	48
				2	721	333	10	2.9
				3	960	411	30	6.8
				4	211	108	23	17.5
			YES	1	434	118	143	54.7	50.325	3.34094	76
				2	769	328	349	52.3
				3	382	154	133	46.3
				4	646	261	241	48
		18B	NO	1	474	364	0	0	0	0	67
				2	494	309	0	0
				3	303	234	0	0
				4	85	51	0	0
				5	864	539	0	0
			YES	1	295	89	133	59.9	51.72	4.85032	92
				2	782	368	362	49.5
				3	911	431	436	50.2
				4	167	64	74	53.6
				5	1037	538	449	45.4
	J06		NO	1	715	358	335	48.3	48.5333	0.402768	92
				2	789	348	336	49.1
				3	770	380	355	48.2
			YES	1	667	377	266	35.8	44.4	12.3039	93
				2	289	157	87	35.6
				3	951	329	533	61.8
