# Supplementary material for: A transgenic male-only strain of the New World screwworm for an improved control program using the sterile insect technique
Source: BMC Biol. 2016 Aug 30;14(1):72. doi: 10.1186/s12915-016-0296-8 (PMC5004303; doi:10.1186/s12915-016-0296-8)
Supplement: Additional file 2: — Female lethality data for C. hominivorax FL11 and FL12 heterozygous lines. (XLSX 36 kb) [file 12915_2016_296_MOESM2_ESM.xlsx]

## Sheet: Sheet1
	Additional file 2.
	HETEROZYGOUS TRANSGENIC LINES
	Construct	Line	TET	Bottle #	# pupae	# male	# female	% female	average	stdev	% eclosion
	FL12	26	NO	1	251	180	0	0	1.8675	2.06159	48
				2	317	160	0	0
				3	574	229	12	4.97
				4	325	115	3	2.5
			YES	1	455	166	187	52.9	47.55	6.22274	77
				2	622	205	200	49.3
				3	525	273	161	37
				4	272	120	125	51
		30	NO	1	88	63	6	8.6	17.7067	6.43957	62
				2	360	174	50	22.32
				3	361	161	46	22.2
			YES	1	206	110	90	45	50.45	3.86588	91
				2	289	118	132	52.8
				3	266	111	128	53.55
		31	NO	1	21	8	1	11.1	5.2	4.33301	43
				2	469	212	5	2.3
				3	239	145	0	0
				4	204	100	8	7.4
			YES	1	147	66	64	49.2	53	4.04228	88
				2	475	224	241	51.8
				3	370	173	182	51.2
				4	175	65	97	59.8
		33	NO	1	942	448	433	48.9	20.56	18.445	80
				2	167	95	30	24
				3	241	118	1	0.8
				4	24	17	7	29.1
				5	505	362	0	0
			YES	1	1345	659	631	48.9	50.77	3.54028	96
				2	59	24	33	57.8
				3	907	438	435	49.8
				4	239	125	118	48.55
				5	885	429	409	48.8
		33A	NO	1	96	53	5	8.6	3.59	3.65169	56
				2	260	140	0	0
				3	280	135	3	2.17
			YES	1	315	170	145	46	50.6667	3.36386	94
				2	37	12	14	53.8
				3	424	184	201	52.2
		56	NO	1	649	494	0	0	5.375	9.30977	42
				2	230	116	0	0
				3	297	164	45	21.5
				4	215	172	0	0
			YES	1	412	201	212	51.3	48.84	2.72147	88
				2	1102	404	335	45.3
				3	625	296	285	49
				4	302	141	155	52.3
				5	1050	558	483	46.3
	FL11	2B	NO	1	30	17	0	0	2.25	3.89711	59
				2	56	31	3	9
				3	476	278	0	0
				4	930	621	0	0
			YES	1	233	114	123	51.8	50.275	0.973075	93
				2	264	118	114	49.1
				3	490	227	227	50
				4	1545	692	698	50.2
		15	NO	1	132	62	0	0	0.6	0.848528	48.3
				2	190	105	2	1.8
				3	1150	542	0	0
				4
			YES	1	145	73	47	39.1	50.3667	9.02749	89.4
				2	435	135	213	61.2
				3	971	452	468	50.8
				4
		18	NO	1	523	393	7	1.75	3.73571	5.24423	72
				2	286	216	0	0
				3	84	66	1	1.5
				4	333	280	10	3.4
				5	456	278	0	0
				6	178	124	24	16.2
				7	467	262	9	3.3
			YES	1	613	362	192	34.6	37.7286	7.46357	92
				2	255	169	50	22.8
				3	108	62	36	36.7
				4	428	249	145	36.8
				5	507	277	208	42.8
				6	186	91	85	48.2
				7	643	344	252	42.2
		18B	NO	1	621	474	0	0	0	0	77
				2	302	174	0	0
				3	195	162	0	0
				4	419	374	0	0
			YES	1	621	311	228	42.3	41.675	1.98037	90
				2	285	120	90	42.8
				3	444	246	188	43.3
				4	667	394	245	38.3
